# Supplementary material for: NMR-Based Tissular and Developmental Metabolomics of Tomato Fruit
Source: Metabolites. 2019 May 9;9(5):93. doi: 10.3390/metabo9050093 (PMC6571556; doi:10.3390/metabo9050093)
Supplement: Supplementary file 1 [file metabolites-09-00093-s001.zip]

Archive with 3 entries (3 files):
- Supplementary-Figure S1.pdf
- Supplementary-Figure S2.pdf
- SupplementaryText S1.pdf
